# Supplementary material for: Magnetic and Electrical Characteristics of Nd3+-Doped Lead Molybdato-Tungstate Single Crystals
Source: Materials (Basel). 2023 Jan 9;16(2):620. doi: 10.3390/ma16020620 (PMC9866789; doi:10.3390/ma16020620)
Supplement: Supplementary file 1 [file materials-16-00620-s001.zip]

Archive with 1 entries (1 files):
- materials-2094343-supplementary.docx
